# Supplementary material for: Hybrid TiO2 Particles/Fluorinated Polymer as a Protective Layer for α-HgS Cinnabar: A Multi-Analytic Study
Source: Molecules. 2026 Jul 10;31(14):2429. doi: 10.3390/molecules31142429 (PMC13415997; doi:10.3390/molecules31142429)
Supplement: Supplementary file 1 [file molecules-31-02429-s001.zip]

Archive with 1 entries (1 files):
- molecules-4300833-supplementary.pdf
